# Supplementary material for: The Relationship between the Aberrant Long Non-Coding RNA-Mediated Competitive Endogenous RNA Network and Alzheimer’s Disease Pathogenesis
Source: Int J Mol Sci. 2022 Jul 31;23(15):8497. doi: 10.3390/ijms23158497 (PMC9369371; doi:10.3390/ijms23158497)
Supplement: Supplementary file 1 [file ijms-23-08497-s001.zip]

Archive with 1 entries (1 files):
- ijms-1780332-supplementary.pdf
